# Supplementary material for: Cardiovascular Effects of PCB 126 (3,3’,4,4’,5-Pentachlorobiphenyl) in Zebrafish Embryos and Impact of Co-Exposure to Redox Modulating Chemicals
Source: Int J Mol Sci. 2019 Mar 1;20(5):1065. doi: 10.3390/ijms20051065 (PMC6429282; doi:10.3390/ijms20051065)
Supplement: Supplementary file 1 [file ijms-20-01065-s001.zip]

Archive with 3 entries (3 files):
- Supplementary material.pdf
- Supplementary video 1.mov
- Supplementary video 2.mov
